# Supplementary material for: Wb5, a novel biomarker for monitoring efficacy and success of mass drug administration programs for Wuchereria bancrofti elimination
Source: PLoS Negl Trop Dis. 2025 May 30;19(5):e0013146. doi: 10.1371/journal.pntd.0013146 (PMC12165424; doi:10.1371/journal.pntd.0013146)
Supplement: S1 Data — The compressed file contains the PRISM files used to generate the graphs in the paper. (ZIP) [file pntd.0013146.s008.zip]

Archive with 14 entries (13 files):
- Data/
- __MACOSX/._Data
- Data/Initial_LIPS_Screening_Fig2.pzfx
- __MACOSX/Data/._Initial_LIPS_Screening_Fig2.pzfx
- Data/Wb5_LIPS_Screening_Fig 3.pzfx
- __MACOSX/Data/._Wb5_LIPS_Screening_Fig 3.pzfx
- Data/Wb5_Construct_Screening_Fig 5.pzfx
- __MACOSX/Data/._Wb5_Construct_Screening_Fig 5.pzfx
- Data/Wb5_Wb123_ROC_Fig 6.pzfx
- __MACOSX/Data/._Wb5_Wb123_ROC_Fig 6.pzfx
- Data/Wb5_IgG_B_malayi_B_timori.prism
- __MACOSX/Data/._Wb5_IgG_B_malayi_B_timori.prism
- Data/Wb5_Wb123_Pre_Post_Tx_Fig 7.pzfx
- __MACOSX/Data/._Wb5_Wb123_Pre_Post_Tx_Fig 7.pzfx
